# Supplementary material for: Fighting Antibiotic Resistance: New Pyrimidine-Clubbed Benzimidazole Derivatives as Potential DHFR Inhibitors
Source: Molecules. 2023 Jan 4;28(2):501. doi: 10.3390/molecules28020501 (PMC9865878; doi:10.3390/molecules28020501)
Supplement: Supplementary file 1 [file molecules-28-00501-s001.zip]

Archive with 1 entries (1 files):
- molecules-2113495-supplementary.pdf
